# Supplementary material for: Methyl 1H-1,2,3-triazole-4-carboxyl­ate
Source: Acta Crystallogr Sect E Struct Rep Online. 2009 Jan 14;65(Pt 2):o300. doi: 10.1107/S1600536809000877 (PMC2968371; doi:10.1107/S1600536809000877)
Supplement: Supplementary file 2 [file e-65-0o300-Isup2.hkl]

#
# h,k,l, Fc-squared, Fo-squared, sigma(Fo-squared) and status flag
#
data_I
_shelx_title ' vhr2_m in P2(1)/n'
_shelx_refln_list_code          4
_shelx_F_calc_maximum      102.04
_exptl_crystal_F_000       264.00
_reflns_d_resolution_high  0.8257
 
loop_
 _symmetry_equiv_pos_as_xyz
 'x, y, z'
 '-x+1/2, y+1/2, -z+1/2'
 '-x, -y, -z'
 'x-1/2, -y-1/2, z-1/2'
 
_cell_length_a     3.8823
_cell_length_b    17.4989
_cell_length_c     8.8171
_cell_angle_alpha  90.000
_cell_angle_beta  100.938
_cell_angle_gamma  90.000
 
_shelx_F_squared_multiplier     1.000
 
loop_
 _refln_index_h
 _refln_index_k
 _refln_index_l
 _refln_F_squared_calc
 _refln_F_squared_meas
 _refln_F_squared_sigma
 _refln_observed_status
   2   0   0      569.07      545.90      5.34 o
   4   0   0        3.94        4.67      0.87 o
   1   1   0     1653.62     1601.99     10.85 o
   2   1   0       15.71       22.84      0.41 o
   3   1   0       15.60       15.51      0.40 o
   4   1   0        0.21        0.24      0.51 o
   0   2   0     1793.09     1714.03     11.75 o
   1   2   0     1586.65     1621.62      8.45 o
   2   2   0      541.66      596.65      4.72 o
   3   2   0       11.16       10.31      0.39 o
   4   2   0        0.05        0.34      0.67 o
   1   3   0      147.14      126.42      0.85 o
   2   3   0      254.85      250.16      1.66 o
   3   3   0        0.04        0.00      0.20 o
   4   3   0        0.26        0.00      0.50 o
   0   4   0     1136.69     1116.57      7.58 o
   1   4   0      113.66      119.16      0.84 o
   2   4   0      283.42      265.43      1.73 o
   3   4   0        0.74        0.87      0.24 o
   4   4   0        1.10        1.61      0.56 o
   1   5   0      129.06      115.47      0.85 o
   2   5   0        7.68        8.76      0.26 o
   3   5   0        8.84        7.83      0.42 o
   4   5   0        0.33        0.83      0.39 o
   0   6   0      539.82      527.20      3.92 o
   1   6   0      155.45      159.75      1.11 o
   2   6   0       54.64       55.29      0.64 o
   3   6   0       18.46       18.17      0.78 o
   4   6   0        7.55        7.17      0.59 o
   1   7   0        1.29        2.49      0.16 o
   2   7   0       98.89       84.40      0.98 o
   3   7   0        3.09        2.75      0.33 o
   4   7   0        2.08        1.60      0.44 o
   0   8   0      305.13      335.54      3.56 o
   1   8   0      580.56      612.99      3.34 o
   2   8   0      264.90      265.36      2.08 o
   3   8   0        1.62        3.11      0.41 o
   4   8   0        9.35        8.65      0.65 o
   1   9   0       97.37      110.42      0.98 o
   2   9   0       17.89       21.01      0.61 o
   3   9   0        7.25        6.97      0.53 o
   4   9   0        1.89        1.55      0.63 o
   0  10   0      447.66      428.54      5.11 o
   1  10   0        1.55        1.85      0.17 o
   2  10   0        2.37        2.00      0.29 o
   3  10   0        0.01        0.00      0.30 o
   4  10   0        1.48        1.70      0.58 o
   1  11   0        0.84        0.79      0.18 o
   2  11   0       79.40       71.74      1.19 o
   3  11   0        2.24        2.09      0.41 o
   0  12   0      120.34      131.05      1.70 o
   1  12   0        3.20        2.82      0.22 o
   2  12   0       19.60       20.32      0.66 o
   3  12   0        4.46        4.13      0.49 o
   1  13   0       61.82       65.63      0.95 o
   2  13   0       28.85       27.11      0.92 o
   3  13   0        4.83        4.16      0.53 o
   0  14   0      212.41      212.04      2.47 o
   1  14   0        4.06        3.97      0.38 o
   2  14   0        0.48        1.41      0.39 o
   3  14   0        3.00        2.78      0.48 o
   1  15   0        0.31        0.26      0.30 o
   2  15   0      160.03      148.40      2.35 o
   3  15   0        0.96        1.22      0.47 o
   0  16   0       24.02       25.02      0.85 o
   1  16   0       85.41       83.31      1.40 o
   2  16   0       50.45       51.82      1.38 o
   3  16   0        7.00        5.64      0.58 o
   1  17   0        9.56       11.91      0.57 o
   2  17   0        1.31        0.58      0.39 o
   0  18   0        0.03        0.18      0.35 o
   1  18   0        6.33        9.24      0.62 o
   2  18   0        5.92        6.24      0.58 o
   1  19   0        6.17        5.45      0.54 o
   2  19   0        1.19        1.09      0.52 o
   0  20   0       27.47       38.58      2.16 o
   1  20   0        1.45        3.11      0.50 o
  -3   0   1       30.92       26.00      1.79 o
  -1   0   1      384.69      419.14      3.80 o
   1   0   1     6928.43     7078.11    120.58 o
   3   0   1       60.19       50.99      1.66 o
  -4   1   1        2.81        2.90      0.60 o
  -3   1   1        2.63        2.98      0.30 o
  -2   1   1      171.45      154.69      1.13 o
  -1   1   1     2233.92     2321.06     16.85 o
   0   1   1       28.48       33.52      0.31 o
   1   1   1    10411.79    10310.43     50.30 o
   2   1   1      757.54      743.73      4.38 o
   3   1   1       71.55       67.83      0.89 o
   4   1   1        0.31        0.00      0.74 o
  -4   2   1        1.34        1.62      0.49 o
  -3   2   1        1.00        1.07      0.27 o
  -2   2   1       14.68       13.34      0.28 o
  -1   2   1     1913.09     1852.01      9.66 o
   0   2   1     1843.42     1949.32     10.05 o
   1   2   1       26.64       28.06      0.70 o
   2   2   1        8.84        9.36      0.71 o
   3   2   1        0.14        1.58      0.33 o
   4   2   1        3.26        2.60      0.80 o
  -4   3   1        1.02        1.37      0.46 o
  -3   3   1       30.35       30.83      0.73 o
  -2   3   1       10.01        6.66      0.21 o
  -1   3   1      420.35      458.40      3.04 o
   0   3   1      237.48      230.02      1.28 o
   1   3   1      347.09      332.26      2.07 o
   2   3   1       20.48       21.03      0.58 o
   3   3   1      149.39      143.33      1.53 o
   4   3   1        2.44        2.37      0.61 o
  -4   4   1        0.31        0.58      0.43 o
  -3   4   1       10.25        9.55      0.44 o
  -2   4   1       14.55       13.57      0.34 o
  -1   4   1      295.88      287.56      2.13 o
   0   4   1      773.81      774.22      3.82 o
   1   4   1       40.74       41.14      0.50 o
   2   4   1        2.50        2.64      0.22 o
   3   4   1        0.11        0.91      0.30 o
   4   4   1        1.29        0.75      0.39 o
  -4   5   1        0.27        0.16      0.64 o
  -3   5   1        5.78        5.64      0.38 o
  -2   5   1       38.52       31.66      0.53 o
  -1   5   1      167.50      141.52      1.23 o
   0   5   1      375.38      396.86      2.14 o
   1   5   1      273.87      266.94      1.80 o
   2   5   1       32.53       32.02      0.51 o
   3   5   1        2.62        2.32      0.28 o
   4   5   1        5.04        5.84      0.56 o
  -4   6   1        0.78        0.82      0.38 o
  -3   6   1        2.04        2.65      0.32 o
  -2   6   1      168.71      165.76      1.42 o
  -1   6   1      277.44      298.34      1.78 o
   0   6   1      529.78      531.69      2.81 o
   1   6   1       76.42       65.72      1.34 o
   2   6   1        0.01        0.34      0.15 o
   3   6   1        1.29        1.10      0.33 o
   4   6   1        1.38        0.69      0.39 o
  -4   7   1        0.55        0.58      0.38 o
  -3   7   1       90.72       86.17      1.36 o
  -2   7   1        0.36        0.60      0.20 o
  -1   7   1      434.20      449.37      2.51 o
   0   7   1        3.85        2.20      0.14 o
   1   7   1       43.13       39.39      0.51 o
   2   7   1       52.97       48.53      0.66 o
   3   7   1       62.16       57.40      1.29 o
   4   7   1        1.27        1.62      0.44 o
  -4   8   1        0.25        0.43      0.41 o
  -3   8   1        0.57        1.09      0.31 o
  -2   8   1       71.00       70.22      1.09 o
  -1   8   1      697.90      735.33      3.88 o
   0   8   1      197.80      217.22      2.11 o
   1   8   1       61.09       64.00      0.70 o
   2   8   1       57.67       60.60      0.86 o
   3   8   1        0.14        0.40      0.32 o
   4   8   1        0.06        0.43      0.40 o
  -4   9   1        6.69        6.54      0.61 o
  -3   9   1       11.06       11.33      0.55 o
  -2   9   1        0.22        0.37      0.22 o
  -1   9   1       68.23       73.62      0.74 o
   0   9   1      494.76      550.30      3.08 o
   1   9   1      360.19      347.50      2.47 o
   2   9   1       12.17       11.64      0.41 o
   3   9   1       10.05        9.53      0.59 o
   4   9   1        0.98        0.54      0.45 o
  -4  10   1        0.00        0.27      0.40 o
  -3  10   1       50.43       48.13      1.07 o
  -2  10   1        0.02        0.04      0.22 o
  -1  10   1       31.64       35.24      0.52 o
   0  10   1      118.46      141.04      1.17 o
   1  10   1       43.69       42.19      0.60 o
   2  10   1        2.56        2.55      0.29 o
   3  10   1        9.44       10.19      0.62 o
  -4  11   1        1.60        1.54      0.49 o
  -3  11   1        0.77        1.34      0.37 o
  -2  11   1       24.33       23.85      0.70 o
  -1  11   1       60.87       54.50      0.69 o
   0  11   1       16.74       14.29      0.35 o
   1  11   1      112.54      116.65      1.11 o
   2  11   1        1.65        1.36      0.40 o
   3  11   1        6.46        7.68      0.85 o
  -3  12   1        7.51        6.61      0.56 o
  -2  12   1       71.72       65.36      1.19 o
  -1  12   1      147.28      141.47      1.42 o
   0  12   1        0.16        0.16      0.15 o
   1  12   1       33.27       32.40      0.58 o
   2  12   1        3.16        3.32      0.41 o
   3  12   1        2.67        2.59      0.43 o
  -3  13   1        9.99       10.61      0.97 o
  -2  13   1        2.80        2.41      0.35 o
  -1  13   1       47.57       46.90      0.96 o
   0  13   1        4.20        4.55      0.26 o
   1  13   1        1.66        1.82      0.23 o
   2  13   1       38.30       36.38      1.06 o
   3  13   1        3.87        4.50      0.71 o
  -3  14   1       15.74       14.97      0.80 o
  -2  14   1        1.27        1.39      0.34 o
  -1  14   1      297.91      291.11      2.80 o
   0  14   1       89.30       88.53      1.04 o
   1  14   1       25.29       26.10      0.63 o
   2  14   1        5.89        5.43      0.53 o
   3  14   1       25.61       26.35      1.06 o
  -3  15   1        7.82        7.05      0.62 o
  -2  15   1        2.91        1.94      0.42 o
  -1  15   1      250.29      239.53      2.55 o
   0  15   1       67.60       68.61      0.95 o
   1  15   1      119.26      116.99      1.60 o
   2  15   1        7.36        6.61      0.73 o
   3  15   1        1.24        1.32      0.47 o
  -3  16   1       18.18       17.72      0.90 o
  -2  16   1        2.08        2.21      0.40 o
  -1  16   1       10.16        8.70      0.54 o
   0  16   1      119.31      127.41      1.38 o
   1  16   1        0.30        0.00      0.42 o
   2  16   1        1.90        1.07      0.40 o
  -2  17   1       15.25       12.71      0.74 o
  -1  17   1       33.04       36.72      0.97 o
   0  17   1        0.02        1.30      0.25 o
   1  17   1        0.06        0.33      0.55 o
   2  17   1        8.21        7.14      0.59 o
  -2  18   1        5.97        6.76      0.59 o
  -1  18   1        2.51        1.83      0.38 o
   0  18   1        8.61        9.90      0.53 o
   1  18   1        2.57        2.98      0.44 o
   2  18   1        0.51        0.68      0.52 o
  -2  19   1        0.93        0.80      0.44 o
  -1  19   1        4.00        5.68      0.84 o
   0  19   1        0.58        2.21      0.43 o
   1  19   1        7.88        9.75      0.66 o
  -1  20   1        3.26        3.39      0.66 o
   0  20   1        5.02        5.93      0.99 o
   1  20   1        3.03        3.77      0.51 o
   0  21   1        0.01        0.00      0.74 o
  -4   0   2        4.68        5.99      0.95 o
  -2   0   2       48.77       50.14      0.84 o
   0   0   2     7142.82     7531.44    135.05 o
   2   0   2      791.90      773.70      5.95 o
   4   0   2        1.49        1.91      0.92 o
  -4   1   2       29.55       31.21      1.32 o
  -3   1   2        4.79        4.61      0.36 o
  -2   1   2       40.07       38.74      0.58 o
  -1   1   2      278.76      276.66      2.68 o
   0   1   2      590.73      596.68      3.28 o
   1   1   2      661.89      698.30      3.60 o
   2   1   2     1019.85     1068.38      6.11 o
   3   1   2       35.82       36.58      0.77 o
   4   1   2        8.55        7.75      0.83 o
  -4   2   2        0.90        1.96      0.53 o
  -3   2   2       24.48       25.28      0.64 o
  -2   2   2      156.67      161.45      1.23 o
  -1   2   2       16.17       11.79      0.24 o
   0   2   2       53.72       40.90      0.39 o
   1   2   2      111.46      119.18      0.97 o
   2   2   2      566.96      596.97      3.80 o
   3   2   2       62.13       57.24      1.19 o
   4   2   2       17.43       17.51      1.53 o
  -4   3   2        2.73        2.96      0.54 o
  -3   3   2        1.65        2.23      0.26 o
  -2   3   2      177.18      172.20      1.42 o
  -1   3   2      585.11      626.40      5.70 o
   0   3   2     1131.96     1151.01      7.52 o
   1   3   2        0.04        0.21      0.17 o
   2   3   2        4.28        5.67      0.37 o
   3   3   2        1.53        1.52      0.35 o
   4   3   2        2.50        2.44      0.65 o
  -4   4   2        1.56        1.14      0.50 o
  -3   4   2        0.01        0.00      0.21 o
  -2   4   2       54.62       53.96      0.85 o
  -1   4   2      168.72      167.94      1.95 o
   0   4   2      292.62      312.15      1.77 o
   1   4   2       36.86       34.84      0.52 o
   2   4   2       34.41       29.09      0.50 o
   3   4   2        1.20        0.54      0.29 o
   4   4   2        9.63        7.31      0.81 o
  -4   5   2        7.78        9.95      0.67 o
  -3   5   2       10.66       10.74      0.48 o
  -2   5   2       18.52       18.05      0.50 o
  -1   5   2      218.64      229.36      1.89 o
   0   5   2      119.64      117.37      0.87 o
   1   5   2      722.65      737.82      3.87 o
   2   5   2       31.84       32.38      0.70 o
   3   5   2        1.14        0.36      0.29 o
   4   5   2        0.00        0.02      0.89 o
  -4   6   2       14.43       15.67      0.82 o
  -3   6   2        1.04        1.17      0.28 o
  -2   6   2       68.74       75.13      1.07 o
  -1   6   2      190.78      190.36      1.70 o
   0   6   2        9.81       13.08      0.26 o
   1   6   2       23.37       22.76      0.46 o
   2   6   2       11.30       12.10      0.45 o
   3   6   2        2.25        2.83      0.37 o
   4   6   2        1.90        1.64      0.48 o
  -4   7   2        0.81        0.42      0.35 o
  -3   7   2       12.34       12.26      0.54 o
  -2   7   2       61.04       57.25      0.96 o
  -1   7   2        7.32       12.79      0.30 o
   0   7   2     1705.81     1887.17      9.07 o
   1   7   2        6.03        5.40      0.22 o
   2   7   2        5.78        4.41      0.27 o
   3   7   2        7.84        7.59      0.55 o
   4   7   2        2.07        3.03      0.49 o
  -4   8   2       23.45       24.28      0.86 o
  -3   8   2        1.26        1.17      0.30 o
  -2   8   2      312.95      311.73      2.75 o
  -1   8   2      151.29      152.45      1.17 o
   0   8   2       42.04       44.04      0.55 o
   1   8   2       18.60       18.82      0.38 o
   2   8   2        1.95        2.49      0.24 o
   3   8   2        3.60        3.17      0.42 o
   4   8   2        4.28        3.43      0.54 o
  -4   9   2        1.13        1.59      0.52 o
  -3   9   2       10.29       10.16      0.53 o
  -2   9   2       62.41       63.91      1.08 o
  -1   9   2      193.09      210.73      1.47 o
   0   9   2      207.81      228.47      1.59 o
   1   9   2       59.26       54.41      0.76 o
   2   9   2       92.98       88.25      1.19 o
   3   9   2        7.01        7.53      0.57 o
  -4  10   2        0.08        0.00      0.38 o
  -3  10   2       11.96       10.89      0.56 o
  -2  10   2       26.61       27.84      0.75 o
  -1  10   2        2.78        4.18      0.27 o
   0  10   2       22.52       23.67      0.44 o
   1  10   2      131.94      136.81      1.25 o
   2  10   2       41.40       37.97      0.86 o
   3  10   2        0.04        0.03      0.46 o
  -4  11   2        0.27        0.60      0.92 o
  -3  11   2        1.73        1.80      0.35 o
  -2  11   2       92.09       89.50      1.39 o
  -1  11   2      273.21      275.04      2.53 o
   0  11   2        4.94        7.46      0.28 o
   1  11   2       20.94       21.56      0.53 o
   2  11   2       32.11       31.71      0.81 o
   3  11   2        0.20        0.58      0.40 o
  -3  12   2        4.71        5.82      0.47 o
  -2  12   2        9.58        9.36      0.50 o
  -1  12   2        0.00        0.30      0.26 o
   0  12   2        1.44        1.73      0.20 o
   1  12   2        6.11        5.60      0.35 o
   2  12   2        0.80        0.75      0.60 o
   3  12   2        9.94        8.97      0.69 o
  -3  13   2        7.14        7.23      0.51 o
  -2  13   2        0.16        0.58      0.28 o
  -1  13   2       11.89       12.46      0.65 o
   0  13   2      502.23      483.30      3.45 o
   1  13   2       22.05       21.86      0.58 o
   2  13   2        1.40        0.14      0.36 o
   3  13   2        0.26        0.00      0.37 o
  -3  14   2       11.62       11.18      0.63 o
  -2  14   2       43.96       38.80      0.99 o
  -1  14   2        0.00        0.00      0.27 o
   0  14   2      215.66      201.17      1.71 o
   1  14   2      129.09      121.65      1.43 o
   2  14   2       12.23       10.46      0.66 o
   3  14   2        5.18        5.48      1.27 o
  -3  15   2        2.75        3.06      0.49 o
  -2  15   2       43.79       42.66      1.07 o
  -1  15   2        0.07        0.11      0.39 o
   0  15   2        5.03        7.02      0.36 o
   1  15   2       42.19       43.44      0.99 o
   2  15   2       30.38       30.55      1.07 o
  -3  16   2        0.77        1.05      0.41 o
  -2  16   2       78.51       73.64      1.44 o
  -1  16   2       15.62       17.79      0.69 o
   0  16   2      125.54      116.75      1.47 o
   1  16   2        5.64        5.92      0.52 o
   2  16   2        7.75        7.93      0.64 o
  -2  17   2        1.25        1.32      0.59 o
  -1  17   2       39.10       37.99      1.00 o
   0  17   2        0.12        0.84      0.39 o
   1  17   2        5.84        6.45      0.53 o
   2  17   2        4.67        4.66      0.55 o
  -2  18   2        3.87        5.08      0.47 o
  -1  18   2        0.12        0.09      0.32 o
   0  18   2       17.41       15.20      0.77 o
   1  18   2        0.90        0.83      0.37 o
   2  18   2        2.21        2.13      0.89 o
  -2  19   2        0.17        0.00      0.40 o
  -1  19   2        1.55        1.92      0.40 o
   0  19   2        5.46        5.65      0.56 o
   1  19   2        5.04        6.43      0.56 o
  -1  20   2        0.07        0.95      0.38 o
   0  20   2        3.25        3.90      0.63 o
   1  20   2        0.17        0.75      0.81 o
  -3   0   3      260.12      281.20      5.54 o
  -1   0   3       44.70       28.79      0.52 o
   1   0   3     1028.95     1111.93      9.97 o
   3   0   3      264.41      247.62      6.42 o
  -4   1   3        2.59        3.57      0.61 o
  -3   1   3       12.79       14.52      0.61 o
  -2   1   3       13.08       15.94      0.31 o
  -1   1   3        1.35        1.12      0.12 o
   0   1   3      150.12      134.59      1.04 o
   1   1   3      244.31      252.21      1.61 o
   2   1   3      130.04      127.92      1.17 o
   3   1   3       15.84       18.83      0.75 o
   4   1   3        0.94        0.62      0.79 o
  -4   2   3        3.05        3.54      0.57 o
  -3   2   3       35.08       35.54      0.91 o
  -2   2   3      125.63      121.32      1.04 o
  -1   2   3      576.59      629.21      3.26 o
   0   2   3       64.96       77.59      0.66 o
   1   2   3       15.32       14.45      0.36 o
   2   2   3        5.36        6.35      0.32 o
   3   2   3       60.36       59.56      1.16 o
   4   2   3        8.81        8.38      0.70 o
  -4   3   3        4.31        4.54      0.77 o
  -3   3   3       20.86       19.28      0.68 o
  -2   3   3        3.22        3.21      0.19 o
  -1   3   3       77.70       75.88      0.65 o
   0   3   3      430.16      416.92      2.31 o
   1   3   3       22.63       19.12      0.44 o
   2   3   3        1.37        1.89      0.23 o
   3   3   3       37.77       38.44      0.93 o
   4   3   3        5.16        4.91      1.47 o
  -4   4   3        0.04        0.37      0.46 o
  -3   4   3       17.77       19.06      0.60 o
  -2   4   3      190.80      174.21      1.73 o
  -1   4   3      625.86      652.98      5.92 o
   0   4   3       11.23       13.87      0.27 o
   1   4   3      290.04      304.72      2.17 o
   2   4   3       28.24       27.09      0.59 o
   3   4   3        0.26        0.67      0.29 o
   4   4   3        0.08        0.00      0.54 o
  -4   5   3        4.96        6.30      1.35 o
  -3   5   3        0.00        0.00      0.35 o
  -2   5   3       46.22       42.93      0.79 o
  -1   5   3       81.20      108.45      1.30 o
   0   5   3       79.43       74.81      0.69 o
   1   5   3       14.85       18.45      0.43 o
   2   5   3       12.84       12.93      0.44 o
   3   5   3        0.57        0.23      0.31 o
   4   5   3        1.77        1.54      0.92 o
  -4   6   3        6.63        7.66      0.65 o
  -3   6   3       37.56       36.70      0.88 o
  -2   6   3       16.22       14.72      0.49 o
  -1   6   3        7.99       10.23      0.29 o
   0   6   3        3.89        3.29      0.16 o
   1   6   3      139.99      153.54      1.40 o
   2   6   3       94.22       88.02      1.12 o
   3   6   3        2.94        3.43      0.38 o
  -4   7   3        3.09        3.04      0.86 o
  -3   7   3      155.67      159.28      1.97 o
  -2   7   3       40.67       36.72      0.78 o
  -1   7   3      373.92      419.91      2.75 o
   0   7   3       21.32       24.98      0.41 o
   1   7   3       87.77       92.60      1.05 o
   2   7   3        0.41        0.41      0.23 o
   3   7   3        0.05        0.38      0.37 o
  -4   8   3       12.37       14.36      0.96 o
  -3   8   3        5.57        6.85      0.48 o
  -2   8   3        0.25        0.65      0.25 o
  -1   8   3      587.76      643.64      3.52 o
   0   8   3        0.42        0.62      0.16 o
   1   8   3      408.39      402.58      2.83 o
   2   8   3        5.54        4.85      0.32 o
   3   8   3        3.97        4.79      0.44 o
  -4   9   3        4.46        6.27      0.60 o
  -3   9   3       36.71       36.11      0.94 o
  -2   9   3        0.32        0.01      0.25 o
  -1   9   3       41.07       40.67      0.64 o
   0   9   3      347.14      374.81      2.34 o
   1   9   3        0.32        0.69      0.20 o
   2   9   3        6.30        6.51      0.46 o
   3   9   3        0.23        0.68      0.41 o
  -4  10   3        4.12        4.86      0.50 o
  -3  10   3        7.39        9.75      0.54 o
  -2  10   3        4.96        5.15      0.40 o
  -1  10   3       30.86       28.68      0.69 o
   0  10   3        1.18        1.00      0.16 o
   1  10   3        0.08        0.47      0.20 o
   2  10   3       10.51        9.76      0.49 o
   3  10   3       24.86       24.16      0.96 o
  -3  11   3        1.73        2.65      0.37 o
  -2  11   3       19.31       17.62      0.64 o
  -1  11   3      130.92      127.21      1.60 o
   0  11   3       59.98       59.14      0.76 o
   1  11   3        1.78        1.70      0.25 o
   2  11   3       13.01       12.90      0.56 o
   3  11   3        0.14        0.55      0.38 o
  -3  12   3        3.97        3.25      0.40 o
  -2  12   3        8.64        8.16      0.48 o
  -1  12   3        6.47        6.73      0.42 o
   0  12   3      180.18      180.06      1.54 o
   1  12   3      108.03      105.70      1.30 o
   2  12   3       14.41       15.42      0.63 o
   3  12   3        4.64        4.81      0.62 o
  -3  13   3        0.41        0.70      0.32 o
  -2  13   3       40.95       38.77      0.98 o
  -1  13   3        0.63        0.10      0.26 o
   0  13   3        0.03        0.00      0.22 o
   1  13   3      157.58      153.66      1.67 o
   2  13   3       35.10       33.78      0.91 o
   3  13   3        1.70        1.26      0.44 o
  -3  14   3        0.01        0.17      0.32 o
  -2  14   3        0.87        1.35      0.35 o
  -1  14   3        1.85        2.39      0.34 o
   0  14   3        2.27        2.87      0.29 o
   1  14   3       12.85       12.95      0.52 o
   2  14   3       18.14       19.28      0.86 o
  -3  15   3        1.11        1.03      0.37 o
  -2  15   3        3.40        4.29      0.44 o
  -1  15   3      246.20      221.67      2.50 o
   0  15   3       13.22       14.22      0.60 o
   1  15   3      118.56      114.14      1.48 o
   2  15   3        0.13        0.00      0.75 o
  -2  16   3       20.87       19.67      0.78 o
  -1  16   3        0.82        1.58      0.36 o
   0  16   3       53.08       53.28      1.34 o
   1  16   3        6.32        7.04      0.49 o
   2  16   3        4.41        4.65      0.54 o
  -2  17   3        1.70        3.55      0.65 o
  -1  17   3       28.47       27.58      0.92 o
   0  17   3        6.93        8.72      0.62 o
   1  17   3       21.19       18.55      0.71 o
   2  17   3        1.53        1.23      0.48 o
  -2  18   3        0.02        0.11      0.44 o
  -1  18   3        3.88        4.13      0.53 o
   0  18   3        8.17        5.62      0.57 o
   1  18   3        0.89        0.40      0.38 o
  -1  19   3        3.12        3.82      0.53 o
   0  19   3        0.04        0.00      0.42 o
   1  19   3        8.69        7.67      0.76 o
  -1  20   3        3.88        4.52      0.71 o
   0  20   3        0.77        0.28      0.45 o
  -4   0   4        9.96        9.38      1.15 o
  -2   0   4      608.81      682.66      5.66 o
   0   0   4       46.10       50.40      0.81 o
   2   0   4        0.30        0.35      0.41 o
  -4   1   4        0.89        0.58      0.49 o
  -3   1   4        0.71        1.36      0.44 o
  -2   1   4      230.17      242.13      1.63 o
  -1   1   4      304.03      323.73      1.95 o
   0   1   4      135.10      131.13      1.12 o
   1   1   4       31.32       23.36      0.39 o
   2   1   4       76.84       76.48      1.22 o
   3   1   4        5.43        5.87      0.59 o
  -4   2   4       15.79       15.77      2.42 o
  -3   2   4       35.81       39.23      1.35 o
  -2   2   4        0.11        0.31      0.18 o
  -1   2   4      135.90      145.09      1.09 o
   0   2   4        4.80        5.79      0.23 o
   1   2   4        6.78        6.39      0.28 o
   2   2   4        5.58        6.39      0.35 o
   3   2   4       15.86       15.23      0.66 o
  -4   3   4        0.69        0.57      0.74 o
  -3   3   4        4.24        4.23      0.40 o
  -2   3   4      149.59      155.64      1.62 o
  -1   3   4       37.36       32.65      0.48 o
   0   3   4      906.44     1055.51      5.34 o
   1   3   4        8.40        7.23      0.34 o
   2   3   4        2.50        2.11      0.26 o
   3   3   4        1.44        2.20      0.55 o
  -4   4   4        7.80        8.46      1.59 o
  -3   4   4        7.48        8.33      0.45 o
  -2   4   4       14.57       12.67      0.44 o
  -1   4   4      435.84      431.24      2.48 o
   0   4   4       13.77       10.11      0.37 o
   1   4   4        2.75        2.35      0.22 o
   2   4   4       36.67       39.20      0.87 o
   3   4   4        0.13        0.12      0.34 o
  -4   5   4        0.06        1.75      0.67 o
  -3   5   4        8.52        9.96      0.44 o
  -2   5   4        8.02        9.07      0.40 o
  -1   5   4       10.67       10.28      0.26 o
   0   5   4       82.75       77.45      0.76 o
   1   5   4        3.92        4.94      0.27 o
   2   5   4        2.03        2.15      0.27 o
   3   5   4        8.20        7.92      0.52 o
  -4   6   4       14.33       15.48      1.07 o
  -3   6   4        1.62        1.88      0.33 o
  -2   6   4       14.51       17.09      0.55 o
  -1   6   4      103.43      101.34      0.89 o
   0   6   4      340.07      383.31      2.62 o
   1   6   4       23.84       21.26      0.51 o
   2   6   4        7.67        9.77      0.43 o
   3   6   4        4.05        3.77      0.51 o
  -4   7   4        6.91        9.59      1.23 o
  -3   7   4        4.06        5.00      0.43 o
  -2   7   4      403.79      414.48      3.43 o
  -1   7   4        1.19        1.58      0.18 o
   0   7   4      410.23      473.11      2.79 o
   1   7   4       18.64       16.96      0.48 o
   2   7   4       24.80       23.00      0.62 o
   3   7   4        3.77        3.69      0.64 o
  -4   8   4       56.20       60.74      1.60 o
  -3   8   4       15.32       15.76      0.65 o
  -2   8   4      282.47      286.88      2.72 o
  -1   8   4        0.08        0.20      0.18 o
   0   8   4        6.73        6.63      0.25 o
   1   8   4       36.90       38.32      0.72 o
   2   8   4       38.43       35.76      0.78 o
   3   8   4        0.09        0.05      0.33 o
  -4   9   4        0.07        0.53      0.37 o
  -3   9   4       80.45       81.52      1.60 o
  -2   9   4        0.03        1.11      0.29 o
  -1   9   4        0.55        0.13      0.22 o
   0   9   4      178.39      169.33      1.56 o
   1   9   4       50.61       50.92      0.86 o
   2   9   4       23.54       21.97      0.63 o
   3   9   4        1.82        1.54      0.38 o
  -4  10   4        3.40        3.89      0.46 o
  -3  10   4        4.29        5.28      0.47 o
  -2  10   4       72.71       70.66      1.50 o
  -1  10   4        1.51        1.36      0.28 o
   0  10   4        4.60        4.18      0.36 o
   1  10   4       19.76       20.01      0.56 o
   2  10   4        0.76        0.92      0.27 o
   3  10   4        1.00        1.02      0.63 o
  -3  11   4        0.00        0.00      0.30 o
  -2  11   4       12.96       12.07      0.56 o
  -1  11   4        0.04        0.34      0.26 o
   0  11   4       10.54        9.22      0.39 o
   1  11   4        8.23        8.70      0.42 o
   2  11   4        6.66        7.04      0.48 o
   3  11   4        0.28        0.00      0.83 o
  -3  12   4       19.84       19.07      0.83 o
  -2  12   4       17.89       16.83      0.66 o
  -1  12   4       42.92       37.47      0.89 o
   0  12   4        8.31        9.42      0.40 o
   1  12   4       42.42       43.28      0.86 o
   2  12   4       35.52       37.96      0.98 o
   3  12   4       13.72       12.89      0.80 o
  -3  13   4        0.14        0.00      0.42 o
  -2  13   4        0.56        0.71      0.32 o
  -1  13   4        2.49        1.84      0.32 o
   0  13   4        7.79        7.23      0.46 o
   1  13   4        8.42        8.20      0.62 o
   2  13   4        0.92        1.08      0.37 o
  -3  14   4        3.02        3.22      0.45 o
  -2  14   4        0.29        0.00      0.28 o
  -1  14   4       21.78       24.35      0.77 o
   0  14   4       82.20       71.44      1.27 o
   1  14   4       17.91       17.22      0.60 o
   2  14   4       52.89       49.71      1.17 o
  -3  15   4        8.98       10.34      0.64 o
  -2  15   4        2.89        3.43      0.42 o
  -1  15   4       16.27       14.88      0.78 o
   0  15   4       51.11       47.20      1.29 o
   1  15   4       19.57       18.03      0.62 o
   2  15   4       10.38       11.54      0.73 o
  -2  16   4        0.16        0.00      0.33 o
  -1  16   4       17.56       16.95      0.84 o
   0  16   4       60.86       57.01      1.71 o
   1  16   4       12.48       14.55      0.59 o
   2  16   4       11.14       11.93      0.80 o
  -2  17   4       14.12       17.50      0.77 o
  -1  17   4        1.55        0.55      0.52 o
   0  17   4        0.04        0.46      0.48 o
   1  17   4        4.45        4.09      0.61 o
  -2  18   4        0.59        1.13      0.57 o
  -1  18   4        0.04        0.27      0.50 o
   0  18   4       20.40       21.93      0.96 o
   1  18   4        3.60        3.62      0.52 o
  -1  19   4        0.01        0.60      0.44 o
   0  19   4        0.25        1.07      0.45 o
  -3   0   5       26.03       19.37      1.42 o
  -1   0   5        5.28        3.43      0.44 o
   1   0   5        4.12        3.19      0.52 o
   3   0   5       13.22       11.35      0.88 o
  -4   1   5        4.24        5.42      0.70 o
  -3   1   5       23.71       23.65      1.10 o
  -2   1   5       44.66       50.53      0.73 o
  -1   1   5      571.66      638.51      3.53 o
   0   1   5      302.94      293.02      1.92 o
   1   1   5       20.02       19.74      0.48 o
   2   1   5        0.13        0.21      0.29 o
   3   1   5        1.24        1.43      0.38 o
  -4   2   5        0.38        0.00      0.48 o
  -3   2   5       14.29       16.06      1.32 o
  -2   2   5        2.23        1.72      0.21 o
  -1   2   5      267.58      285.34      1.87 o
   0   2   5        1.22        0.95      0.16 o
   1   2   5      174.55      181.79      1.96 o
   2   2   5        0.04        0.06      0.33 o
   3   2   5        2.94        3.49      0.60 o
  -4   3   5        0.42        0.15      0.49 o
  -3   3   5       48.24       47.94      1.54 o
  -2   3   5       59.55       56.07      1.07 o
  -1   3   5        1.12        1.60      0.20 o
   0   3   5       45.17       36.34      0.54 o
   1   3   5       81.53       85.11      1.07 o
   2   3   5        0.13        0.19      0.28 o
   3   3   5        0.68        0.61      0.38 o
  -4   4   5        0.75        0.61      1.53 o
  -3   4   5        4.20        4.12      0.42 o
  -2   4   5        2.80        2.62      0.28 o
  -1   4   5       78.30       82.23      1.52 o
   0   4   5       27.15       27.95      0.47 o
   1   4   5       74.10       73.53      1.14 o
   2   4   5        0.06        0.10      0.28 o
   3   4   5        3.87        3.78      0.46 o
  -4   5   5       19.44       17.94      1.20 o
  -3   5   5        2.24        2.82      0.36 o
  -2   5   5       12.86       11.68      0.47 o
  -1   5   5       40.37       34.50      0.57 o
   0   5   5       12.67       13.65      0.47 o
   1   5   5       36.76       41.35      0.76 o
   2   5   5        0.60        0.84      0.31 o
   3   5   5        0.16        0.26      0.37 o
  -4   6   5       15.23       16.43      1.15 o
  -3   6   5        0.12        0.91      0.34 o
  -2   6   5       11.89       11.26      0.50 o
  -1   6   5      120.91      132.37      1.49 o
   0   6   5       86.58       90.52      1.08 o
   1   6   5      160.86      171.30      1.69 o
   2   6   5       11.54       10.38      0.46 o
   3   6   5        1.12        1.50      0.40 o
  -4   7   5        0.55        0.13      0.86 o
  -3   7   5      253.05      259.32      2.75 o
  -2   7   5        9.34       10.99      0.64 o
  -1   7   5        0.38        1.73      0.31 o
   0   7   5       45.66       41.38      0.72 o
   1   7   5        0.21        1.46      0.64 o
   2   7   5        2.78        2.60      0.31 o
   3   7   5        5.18        4.95      0.58 o
  -4   8   5        3.98        5.77      0.84 o
  -3   8   5       17.85       21.02      0.79 o
  -2   8   5       14.64       13.99      0.59 o
  -1   8   5      513.07      548.64      4.18 o
   0   8   5       11.43        9.62      0.39 o
   1   8   5       99.04       93.52      1.23 o
   2   8   5        6.21        6.80      0.40 o
   3   8   5        0.50        0.51      0.44 o
  -3   9   5       42.69       42.63      1.07 o
  -2   9   5      128.90      122.72      1.70 o
  -1   9   5      347.57      322.39      2.89 o
   0   9   5        1.47        2.52      0.37 o
   1   9   5        1.42        1.62      0.29 o
   2   9   5        0.91        0.74      0.28 o
   3   9   5        3.31        3.41      0.53 o
  -3  10   5        0.00        0.22      0.41 o
  -2  10   5       41.69       40.48      0.97 o
  -1  10   5        5.57        5.61      0.69 o
   0  10   5        0.57        0.63      0.23 o
   1  10   5        1.61        2.04      0.29 o
   2  10   5       16.58       16.77      0.60 o
   3  10   5        4.28        4.16      0.58 o
  -3  11   5       10.25       10.55      0.61 o
  -2  11   5       59.82       58.19      1.20 o
  -1  11   5      103.05       92.97      1.72 o
   0  11   5       10.65        8.61      0.47 o
   1  11   5        2.80        3.05      0.32 o
   2  11   5        0.13        0.50      0.29 o
  -3  12   5        3.88        4.93      0.48 o
  -2  12   5        1.74        1.68      0.35 o
  -1  12   5        0.02        0.00      0.39 o
   0  12   5        4.89        3.55      0.39 o
   1  12   5        0.18        0.14      0.26 o
   2  12   5        0.05        0.01      0.48 o
  -3  13   5       45.93       47.41      1.24 o
  -2  13   5       19.60       18.72      0.73 o
  -1  13   5        6.40        7.92      0.61 o
   0  13   5        8.24        9.58      0.51 o
   1  13   5       18.69       16.99      0.60 o
   2  13   5        0.12        0.00      0.62 o
  -3  14   5        0.78        0.60      0.55 o
  -2  14   5        9.22        9.92      0.59 o
  -1  14   5        0.35        0.59      0.39 o
   0  14   5        0.38        1.34      0.42 o
   1  14   5       24.29       25.23      0.86 o
   2  14   5       10.67       10.30      0.61 o
  -2  15   5       10.66       10.87      0.62 o
  -1  15   5        0.50        0.15      0.40 o
   0  15   5       24.90       25.78      1.00 o
   1  15   5       12.37       12.61      0.57 o
   2  15   5        1.90        2.49      0.45 o
  -2  16   5        0.93        0.72      0.49 o
  -1  16   5       20.47       21.61      0.96 o
   0  16   5        2.45        2.68      0.49 o
   1  16   5       14.44       14.87      0.70 o
  -2  17   5        6.34        7.20      0.72 o
  -1  17   5       10.69       11.11      1.37 o
   0  17   5        4.73        4.15      0.57 o
   1  17   5       15.76       16.08      0.85 o
  -1  18   5        0.09        0.72      0.48 o
   0  18   5        0.19        0.44      0.44 o
  -4   0   6        2.38        2.97      1.08 o
  -2   0   6        2.48        5.50      0.52 o
   0   0   6      377.63      432.40      3.83 o
   2   0   6        4.41        4.56      0.61 o
  -4   1   6       65.56       68.97      2.92 o
  -3   1   6        9.76       10.24      1.28 o
  -2   1   6       90.54       78.38      1.00 o
  -1   1   6       22.79       21.81      0.50 o
   0   1   6        2.09        2.57      0.25 o
   1   1   6       20.90       18.65      0.62 o
   2   1   6        4.51        5.57      0.45 o
   3   1   6        0.22        0.25      0.39 o
  -4   2   6        0.16        1.05      0.70 o
  -3   2   6       15.19       14.19      0.93 o
  -2   2   6       44.08       40.02      1.00 o
  -1   2   6       43.22       44.75      0.65 o
   0   2   6      187.06      195.97      1.97 o
   1   2   6       13.03       13.30      0.60 o
   2   2   6       29.12       31.36      0.89 o
   3   2   6        1.07        0.81      0.39 o
  -4   3   6        1.29        2.48      0.69 o
  -3   3   6        0.14        0.35      0.52 o
  -2   3   6       63.75       58.12      1.02 o
  -1   3   6        0.70        0.96      0.21 o
   0   3   6       74.73       82.21      1.18 o
   1   3   6       10.43       11.89      0.53 o
   2   3   6       11.53       11.52      0.58 o
   3   3   6        0.05        0.36      0.38 o
  -4   4   6        3.06        3.96      0.75 o
  -3   4   6       34.29       33.74      2.05 o
  -2   4   6       40.30       41.86      0.89 o
  -1   4   6        9.66       11.10      0.38 o
   0   4   6        1.61        1.03      0.24 o
   1   4   6        0.15        0.04      0.24 o
   2   4   6        0.64        0.69      0.34 o
   3   4   6        0.31        0.94      0.42 o
  -4   5   6        5.04        5.57      0.81 o
  -3   5   6       43.98       43.03      1.20 o
  -2   5   6       52.58       51.05      1.00 o
  -1   5   6        3.49        4.13      0.28 o
   0   5   6       52.02       47.52      0.81 o
   1   5   6        1.55        1.85      0.30 o
   2   5   6       42.74       43.15      1.06 o
   3   5   6        0.93        1.53      0.44 o
  -4   6   6        5.24        5.61      0.88 o
  -3   6   6        0.03        0.16      0.33 o
  -2   6   6      156.97      150.43      1.95 o
  -1   6   6      136.53      135.48      1.41 o
   0   6   6        2.89        2.59      0.29 o
   1   6   6        0.16        0.03      0.30 o
   2   6   6        0.44        0.77      0.34 o
   3   6   6        1.10        1.23      0.42 o
  -4   7   6        3.93        5.52      0.88 o
  -3   7   6        1.91        2.06      0.39 o
  -2   7   6      256.48      250.26      2.56 o
  -1   7   6       16.91       16.94      0.58 o
   0   7   6      177.21      192.07      1.83 o
   1   7   6       15.84       14.55      0.53 o
   2   7   6       19.04       17.91      0.71 o
   3   7   6        0.03        1.23      0.48 o
  -3   8   6        0.53        0.43      0.36 o
  -2   8   6      182.39      169.87      2.06 o
  -1   8   6       88.98       81.93      1.55 o
   0   8   6        0.16        1.05      0.29 o
   1   8   6       10.09       10.14      0.47 o
   2   8   6        4.20        4.46      0.60 o
  -3   9   6       37.77       37.38      1.03 o
  -2   9   6       10.62       10.03      0.55 o
  -1   9   6        4.93        6.18      0.56 o
   0   9   6      171.10      165.71      1.72 o
   1   9   6       16.40       16.97      0.58 o
   2   9   6        6.81        5.87      0.48 o
  -3  10   6        0.03        0.00      0.39 o
  -2  10   6       28.08       26.66      0.82 o
  -1  10   6       14.64       13.83      1.07 o
   0  10   6      255.51      252.60      2.62 o
   1  10   6        0.01        0.56      0.28 o
   2  10   6        1.82        1.89      0.34 o
  -3  11   6        1.12        1.48      0.39 o
  -2  11   6        3.69        3.77      0.41 o
  -1  11   6       61.02       61.17      1.44 o
   0  11   6        1.09        0.81      0.36 o
   1  11   6        1.71        2.38      0.51 o
   2  11   6        0.67        0.25      0.31 o
  -3  12   6        2.39        3.12      0.54 o
  -2  12   6       32.68       32.18      0.94 o
  -1  12   6       50.44       46.75      1.31 o
   0  12   6       28.32       28.70      0.90 o
   1  12   6        0.59        0.67      0.29 o
   2  12   6        0.00        0.97      0.59 o
  -3  13   6        0.41        0.39      0.40 o
  -2  13   6       41.78       39.18      1.26 o
  -1  13   6       13.59       11.61      0.75 o
   0  13   6        0.94        0.58      0.42 o
   1  13   6        2.94        3.42      0.36 o
   2  13   6        6.32        6.38      0.54 o
  -2  14   6       29.91       35.23      1.24 o
  -1  14   6        5.47        5.34      0.74 o
   0  14   6        0.14        0.46      0.44 o
   1  14   6        2.26        3.37      0.42 o
  -2  15   6        0.00        0.21      0.46 o
  -1  15   6        1.98        1.43      0.49 o
   0  15   6        8.34        8.04      0.65 o
   1  15   6        0.09        0.07      0.36 o
  -2  16   6        0.82        1.41      0.49 o
  -1  16   6        1.49        1.11      0.51 o
   0  16   6       14.62       15.95      0.88 o
   1  16   6        8.50        9.05      1.16 o
  -1  17   6        9.55       10.59      0.95 o
   0  17   6        0.09        1.20      0.49 o
  -3   0   7      270.54      250.91      5.77 o
  -1   0   7       80.15       73.12      1.29 o
   1   0   7       36.74       38.74      2.10 o
  -4   1   7        4.88        5.35      0.86 o
  -3   1   7       17.51       20.27      1.20 o
  -2   1   7        1.78        1.54      0.53 o
  -1   1   7        0.40        0.00      0.30 o
   0   1   7        0.10        0.30      0.37 o
   1   1   7       75.26       78.84      1.35 o
   2   1   7        0.58        0.54      0.36 o
  -4   2   7        5.86        6.03      1.63 o
  -3   2   7       36.06       33.70      1.43 o
  -2   2   7       76.76       74.35      1.45 o
  -1   2   7      144.90      132.23      1.61 o
   0   2   7        8.43        9.61      0.42 o
   1   2   7        1.71        2.04      0.36 o
   2   2   7        0.26        0.24      0.35 o
  -4   3   7        0.00        0.00      0.67 o
  -3   3   7        3.35        2.47      0.64 o
  -2   3   7        2.56        3.04      0.54 o
  -1   3   7       32.08       29.26      0.58 o
   0   3   7        9.48       10.04      0.48 o
   1   3   7       19.07       19.56      0.69 o
   2   3   7        5.96        6.13      0.51 o
  -3   4   7        0.12        0.05      0.56 o
  -2   4   7       56.09       53.69      1.06 o
  -1   4   7      163.20      161.01      1.86 o
   0   4   7        0.15        0.45      0.27 o
   1   4   7       11.78       11.56      0.57 o
   2   4   7        0.05        0.00      0.45 o
  -3   5   7       14.56       16.80      2.46 o
  -2   5   7        1.05        0.72      0.36 o
  -1   5   7       82.58       77.32      1.25 o
   0   5   7       34.72       36.22      0.77 o
   1   5   7        1.26        1.12      0.34 o
   2   5   7        0.38        0.01      0.48 o
  -3   6   7       16.95       21.19      1.39 o
  -2   6   7       16.80       15.56      0.63 o
  -1   6   7      100.08       96.25      1.72 o
   0   6   7       91.37       87.93      1.22 o
   1   6   7       41.49       40.86      1.00 o
   2   6   7        3.45        4.04      0.44 o
  -3   7   7       56.75       58.04      1.59 o
  -2   7   7        3.26        3.57      0.42 o
  -1   7   7       27.96       28.59      0.99 o
   0   7   7        0.01        0.00      0.27 o
   1   7   7       10.46       11.27      0.58 o
   2   7   7        0.06        0.00      0.33 o
  -3   8   7       13.39       12.54      0.68 o
  -2   8   7       24.45       25.35      0.82 o
  -1   8   7      253.25      239.72      3.03 o
   0   8   7       17.78       18.49      0.60 o
   1   8   7       51.17       53.38      1.04 o
   2   8   7        0.02        0.66      0.38 o
  -3   9   7        5.23        5.17      0.52 o
  -2   9   7       33.92       31.26      0.91 o
  -1   9   7       83.74       76.34      1.62 o
   0   9   7       22.95       23.07      0.78 o
   1   9   7        8.99       11.15      0.54 o
   2   9   7        3.64        4.28      0.47 o
  -3  10   7       16.20       14.50      0.71 o
  -2  10   7        6.95        7.93      0.65 o
  -1  10   7        1.82        1.35      0.46 o
   0  10   7        1.27        2.33      0.39 o
   1  10   7       61.67       61.61      1.15 o
   2  10   7        1.81        2.78      0.43 o
  -3  11   7        0.24        0.39      0.53 o
  -2  11   7        0.36        0.33      0.44 o
  -1  11   7       18.32       15.84      0.83 o
   0  11   7        0.64        0.54      0.34 o
   1  11   7       50.41       50.58      1.06 o
  -2  12   7       11.68       14.60      0.84 o
  -1  12   7       42.97       39.45      1.24 o
   0  12   7       43.35       42.77      1.31 o
   1  12   7        2.86        3.76      0.40 o
  -2  13   7        2.32        2.74      0.54 o
  -1  13   7        6.26        6.89      0.75 o
   0  13   7        0.03        0.40      0.44 o
   1  13   7        0.80        1.32      0.37 o
  -2  14   7        0.00        0.61      0.46 o
  -1  14   7       31.28       26.84      1.12 o
   0  14   7        1.31        1.80      0.49 o
   1  14   7        1.30        1.25      0.39 o
  -1  15   7        8.61       10.27      0.80 o
   0  15   7        1.69        1.29      0.77 o
  -2   0   8      211.17      195.01      4.65 o
   0   0   8        8.27        8.75      0.70 o
   2   0   8        7.39        6.93      0.83 o
  -3   1   8        0.04        0.00      0.59 o
  -2   1   8      153.96      140.14      2.16 o
  -1   1   8       45.99       43.37      0.84 o
   0   1   8       46.56       44.37      1.00 o
   1   1   8        0.55        0.54      0.32 o
   2   1   8       13.09       12.70      0.71 o
  -3   2   8       19.70       20.30      1.19 o
  -2   2   8       20.52       20.75      0.85 o
  -1   2   8       18.78       20.33      0.68 o
   0   2   8        2.22        2.66      0.58 o
   1   2   8        0.03        0.00      0.29 o
   2   2   8        4.94        5.39      0.73 o
  -3   3   8        1.97        0.70      0.68 o
  -2   3   8        0.87        0.28      0.41 o
  -1   3   8        3.27        2.89      0.37 o
   0   3   8      150.52      152.79      1.95 o
   1   3   8        0.86        1.79      0.38 o
   2   3   8        0.39        0.53      0.41 o
  -3   4   8       16.60       17.18      1.14 o
  -2   4   8        3.47        4.01      0.43 o
  -1   4   8        3.43        3.99      0.41 o
   0   4   8       28.17       30.79      0.86 o
   1   4   8        6.62        6.69      0.52 o
   2   4   8        0.17        0.00      0.44 o
  -3   5   8        0.50        0.22      0.99 o
  -2   5   8        7.75        7.82      0.52 o
  -1   5   8       37.38       35.58      1.08 o
   0   5   8        3.21        3.85      0.41 o
   1   5   8       30.81       32.41      0.96 o
   2   5   8        6.82        6.36      0.54 o
  -3   6   8        0.00        0.09      0.99 o
  -2   6   8      106.68      111.51      1.99 o
  -1   6   8       10.67       10.88      0.68 o
   0   6   8        7.91        8.11      0.47 o
   1   6   8        0.00        0.77      0.37 o
   2   6   8        2.99        3.18      0.48 o
  -3   7   8        0.31        0.00      0.56 o
  -2   7   8       14.08       13.37      0.78 o
  -1   7   8       14.84       15.82      0.80 o
   0   7   8      124.96      119.71      1.78 o
   1   7   8        4.73        4.22      0.48 o
  -3   8   8        0.79        0.68      0.48 o
  -2   8   8       10.75       13.37      0.79 o
  -1   8   8       31.30       28.49      1.04 o
   0   8   8        0.03        0.68      0.39 o
   1   8   8        0.00        0.26      0.49 o
  -3   9   8        0.20        0.27      0.53 o
  -2   9   8       19.74       17.08      0.88 o
  -1   9   8        0.60        0.41      0.43 o
   0   9   8       64.03       60.65      1.28 o
   1   9   8        7.36        6.26      0.55 o
  -2  10   8        0.88        0.10      0.63 o
  -1  10   8       10.50        9.43      0.70 o
   0  10   8       31.59       30.05      0.93 o
   1  10   8        5.16        6.78      0.82 o
  -2  11   8       11.21       10.12      0.75 o
  -1  11   8        0.18        0.00      0.40 o
   0  11   8        9.63        7.52      1.30 o
   1  11   8        4.38        5.48      0.59 o
  -2  12   8        4.26        4.72      0.79 o
  -1  12   8        1.27        1.84      0.50 o
   0  12   8        0.00        1.00      0.51 o
  -1  13   8        9.71       10.79      0.79 o
   0  13   8       24.53       25.81      1.65 o
  -3   0   9       11.08       10.43      1.37 o
  -1   0   9       26.99       24.55      1.58 o
   1   0   9        9.10        9.32      1.59 o
  -3   1   9        1.27        0.57      0.66 o
  -2   1   9        7.23        6.33      0.81 o
  -1   1   9      161.92      159.03      2.34 o
   0   1   9       17.21       16.47      0.69 o
   1   1   9        6.84        6.94      0.60 o
  -3   2   9        0.18        0.00      0.60 o
  -2   2   9        7.71        7.20      0.74 o
  -1   2   9       22.50       19.20      0.81 o
   0   2   9        8.07        8.86      0.56 o
   1   2   9       26.59       27.39      0.92 o
  -3   3   9        2.49        2.41      0.74 o
  -2   3   9        0.68        0.00      0.51 o
  -1   3   9        0.14        0.55      0.39 o
   0   3   9        2.33        2.86      0.60 o
   1   3   9       24.45       26.59      0.93 o
  -3   4   9        1.25        1.09      0.93 o
  -2   4   9       13.85       15.72      1.00 o
  -1   4   9        2.15        2.05      0.49 o
   0   4   9        0.26        0.69      0.39 o
   1   4   9        4.53        4.89      0.58 o
  -2   5   9       12.50       13.39      0.96 o
  -1   5   9       55.08       55.92      1.42 o
   0   5   9       20.05       20.20      0.90 o
   1   5   9        4.31        5.21      0.53 o
  -2   6   9        0.20        0.62      0.52 o
  -1   6   9       16.66       18.16      0.89 o
   0   6   9        3.54        3.77      0.51 o
   1   6   9       19.69       18.49      0.79 o
  -2   7   9        0.87        0.80      0.60 o
  -1   7   9       18.12       19.39      0.93 o
   0   7   9        7.10        7.57      0.81 o
   1   7   9        5.31        4.88      0.53 o
  -2   8   9        0.36        1.08      0.46 o
  -1   8   9       18.01       17.73      0.93 o
   0   8   9        0.07        0.25      0.44 o
   1   8   9       23.94       23.91      0.92 o
  -2   9   9        1.03        0.86      0.47 o
  -1   9   9        0.06        1.27      0.49 o
   0   9   9       13.83       14.68      1.10 o
  -1  10   9        5.80        5.06      0.61 o
   0  10   9        0.66        0.51      0.58 o
  -1  11   9        8.02        6.93      0.69 o
   0   0  10       83.19       87.84      2.54 o
  -1   1  10        7.80        8.71      1.03 o
   0   1  10        0.09        0.65      0.43 o
  -1   2  10        0.03        0.61      0.47 o
   0   2  10       24.30       24.07      0.87 o
  -2   3  10        1.15        0.00      0.97 o
  -1   3  10        0.11        0.46      0.51 o
   0   3  10        8.94        8.85      1.33 o
  -2   4  10        1.30        0.12      1.15 o
  -1   4  10        0.02        0.50      0.52 o
   0   4  10        6.45        8.93      0.70 o
  -2   5  10        0.96        0.57      0.59 o
  -1   5  10        8.40        9.54      1.03 o
   0   5  10        8.74       10.67      0.76 o
  -1   6  10        2.55        3.04      0.65 o
   0   6  10        7.99       10.59      0.74 o
  -1   7  10        0.57        0.00      0.53 o
 
